# Supplementary material for: Chromatin Accessibility and Transcriptional Differences in Human Stem Cell-Derived Early-Stage Retinal Organoids
Source: Cells. 2022 Oct 28;11(21):3412. doi: 10.3390/cells11213412 (PMC9657268; doi:10.3390/cells11213412)
Supplement: Supplementary file 1 [file cells-11-03412-s001.zip]

Archive with 1 entries (1 files):
- cells-1943944-supplementary.pdf
